# Supplementary material for: The Relation of Surgical Procedures and Diagnosis Groups to Unplanned Readmission in Spinal Neurosurgery: A Retrospective Single Center Study
Source: Int J Environ Res Public Health. 2022 Apr 15;19(8):4795. doi: 10.3390/ijerph19084795 (PMC9028768; doi:10.3390/ijerph19084795)
Supplement: Supplementary file 1 [file ijerph-19-04795-s001.zip]

Archive with 1 entries (1 files):
- ijerph-1666004-supplementary.pdf
